# Supplementary material for: A meta-epidemiological study on the reported treatment effect of pregabalin in neuropathic pain trials over time
Source: PLoS One. 2023 Jan 20;18(1):e0280593. doi: 10.1371/journal.pone.0280593 (PMC9858874; doi:10.1371/journal.pone.0280593)
Supplement: S1 Dataset — (CSV) [file pone.0280593.s018.csv]

id	trt	mean	sd	n	sd_hand	change_score	base_mean	base_sd	base_se
1	placebo	5,29	2,199636	84	NA	NA	6,40	1,500	NA
1	600	3,60	2,251400	88	NA	NA	6,30	1,400	NA
2	placebo	5,06	2,068260	97	NA	NA	6,60	1,500	NA
2	75	4,91	2,105991	77	NA	NA	6,70	1,300	NA
2	300	3,80	2,070000	81	NA	NA	6,20	1,400	NA
2	600	3,60	2,070000	81	NA	NA	6,40	1,400	NA
3	placebo	5,46	2,325855	69	NA	NA	6,10	NA	NA
3	300	3,99	2,251666	75	NA	NA	6,50	NA	NA
4	placebo	6,33	1,980000	81	NA	NA	6,60	1,600	NA
4	150	5,14	1,980000	81	NA	NA	6,90	1,700	NA
4	300	4,76	2,005094	76	NA	NA	7,00	1,600	NA
5	placebo	4,42	2,348850	65	2,348850	NA	6,60	1,700	NA
5	600	3,16	2,348850	132	2,348850	NA	6,70	1,500	NA
5	9999	3,29	3,007941	141	3,007941	NA	6,70	1,600	NA
6	placebo	5,80	2,200000	82	NA	NA	6,90	1,600	NA
6	150	4,90	2,200000	79	NA	NA	6,50	1,300	NA
6	600	4,30	2,700000	82	NA	NA	6,70	1,700	NA
7	placebo	6,27	2,100000	67	NA	NA	6,73	1,400	NA
7	9999	4,62	2,100000	69	NA	NA	6,54	1,300	NA
8	placebo	6,14	2,218040	93	NA	NA	6,85	1,490	NA
8	150	5,26	2,238571	87	NA	NA	6,44	1,580	NA
8	300	5,07	2,276884	98	NA	NA	6,72	1,410	NA
8	600	4,35	2,251400	88	NA	NA	6,65	1,440	NA
9	placebo	4,82	2,238651	85	2,238651	NA	6,58	1,580	NA
9	600	3,54	2,238651	82	2,238651	NA	6,28	1,470	NA
10	placebo	4,50	2,139045	93	2,139045	NA	6,40	NA	NA
10	150	4,17	2,139045	96	2,139045	NA	6,20	NA	NA
10	300	4,32	2,139045	96	2,139045	NA	6,40	NA	NA
10	600	3,53	2,149867	98	2,149867	NA	6,60	NA	NA
11	placebo	7,30	2,000000	20	NA	NA	7,40	1,000	NA
11	9999	5,10	2,900000	20	NA	NA	7,60	0,800	NA
12	placebo	5,17	2,180000	77	NA	NA	6,31	1,450	NA
12	9999	4,61	2,120000	161	NA	NA	6,28	1,520	NA
13	placebo	4,09	2,518179	150	2,518179	1,00	6,93	1,500	NA
13	9999	4,05	2,518179	149	2,518179	1,00	6,72	1,500	NA
14	placebo	5,50	2,300000	125	NA	NA	6,30	1,700	NA
14	9999	4,60	2,400000	126	NA	NA	6,00	1,600	NA
15	placebo	4,30	1,918906	102	NA	NA	6,30	1,600	NA
15	9999	3,70	2,009378	206	NA	NA	6,40	1,500	NA
16	placebo	5,00	2,076319	109	2,076319	1,00	6,30	NA	NA
16	9999	4,90	2,076319	110	2,076319	1,00	6,50	NA	NA
17	placebo	4,70	1,924620	135	1,924620	NA	6,10	1,400	NA
17	300	4,07	1,924620	134	1,924620	NA	6,00	1,400	NA
17	600	3,96	1,926612	45	1,926612	NA	6,10	1,300	NA
18	placebo	5,70	1,078338	25	1,078338	NA	6,03	1,290	NA
18	300	4,89	1,078338	25	1,078338	NA	5,96	0,880	NA
19	placebo	3,40	0,660000	30	NA	NA	7,47	1,000	NA
19	9999	2,50	0,700000	30	NA	NA	7,77	0,810	NA
20	placebo	5,28	1,956170	106	NA	NA	6,50	1,410	NA
20	9999	4,58	2,049390	105	NA	NA	6,50	1,450	NA
21	300	4,85	1,833000	66	NA	NA	6,51	1,270	NA
21	placebo	4,40	2,069000	120	NA	NA	6,49	1,260	NA
22	300	4,76	1,502008	45	1,502008	1,00	6,55	1,520	NA
22	placebo	5,13	1,502008	89	1,502008	1,00	6,64	1,360	NA
23	300	4,34	2,230000	99	NA	NA	6,61	1,670	NA
23	placebo	4,69	2,170000	95	NA	NA	6,45	1,300	NA
24	300	4,84	2,270000	50	NA	NA	6,60	NA	NA
24	placebo	5,14	2,183000	108	NA	NA	7,00	NA	NA
25	300	5,40	2,200000	69	NA	NA	6,40	1,600	NA
25	placebo	5,70	2,100000	69	NA	NA	6,40	1,600	NA
26	9999	4,73	1,969975	198	NA	NA	6,52	1,400	NA
26	placebo	4,96	1,909345	186	NA	NA	6,62	1,490	NA
27	300	5,40	2,410000	10	NA	NA	6,05	1,980	NA
27	placebo	3,78	3,150000	9	NA	NA	5,89	1,830	NA
28	300	4,51	2,170000	65	NA	NA	6,60	1,260	NA
28	placebo	4,34	2,350000	57	NA	NA	6,60	1,270	NA
29	9999	4,90	1,724973	272	1,724973	NA	NA	NA	NA
29	placebo	4,95	1,737610	276	1,737610	NA	NA	NA	NA
30	300	4,09	1,870000	111	NA	NA	5,93	1,300	NA
30	placebo	4,89	1,820000	109	NA	NA	6,08	1,260	NA
31	9999	3,70	2,900000	106	NA	NA	6,30	1,800	NA
31	placebo	3,10	2,600000	101	NA	NA	6,10	1,900	NA
32	300	4,45	2,000000	313	NA	NA	6,65	1,120	NA
32	placebo	4,74	2,050000	307	NA	NA	6,67	1,150	NA
33	9999	6,20	1,817920	110	1,817920	NA	NA	NA	NA
33	placebo	6,44	1,817920	107	1,817920	NA	NA	NA	NA
34	9999	3,71	1,680000	53	NA	NA	NA	NA	NA
34	placebo	4,64	1,680000	50	NA	NA	NA	NA	NA
35	9999	2,90	1,900000	80	NA	NA	2,68	1,300	NA
35	placebo	3,49	1,700000	77	NA	NA	2,49	1,200	NA
36	9999	2,90	1,700000	147	NA	NA	6,80	1,200	NA
36	placebo	3,20	1,900000	147	NA	NA	6,70	1,300	NA
37	9999	3,20	2,300000	10	NA	NA	5,10	2,200	NA
37	placebo	4,00	2,000000	16	NA	NA	5,10	2,200	NA
38	9999	1,70	1,900000	208	NA	NA	6,80	1,500	NA
38	placebo	2,80	2,000000	205	NA	NA	6,90	1,400	NA
39	150	4,81	1,854724	86	NA	NA	NA	NA	NA
39	300	4,26	1,886796	89	NA	NA	NA	NA	NA
39	600	4,49	1,871283	97	NA	NA	NA	NA	NA
39	placebo	5,12	1,871283	97	NA	NA	NA	NA	NA
40	placebo	4,75	2,090000	192	NA	NA	6,90	1,200	NA
40	9999	4,47	2,232756	183	NA	NA	6,80	1,200	NA
45	placebo	4,64	1,310000	267	NA	-1,90	6,54	1,310	NA
45	9999	4,29	1,290000	275	NA	-2,12	6,41	1,290	NA
46	placebo	5,66	1,744133	45	NA	NA	6,35	1,170	NA
46	300	4,69	1,763406	46	NA	NA	6,62	1,420	NA
48	placebo	4,50	1,900000	88	NA	NA	6,00	1,200	NA
48	300	4,60	2,100000	85	NA	NA	6,10	1,500	NA
49	placebo	7,40	3,030000	22	NA	NA	8,10	NA	NA
49	150	5,30	5,850000	23	NA	NA	8,30	NA	NA
101	9999	5,40	1,340000	13	NA	NA	6,03	1,290	NA
101	placebo	5,08	2,050000	12	NA	NA	5,24	2,030	NA
107	300	4,51	1,117000	313	NA	-2,14	6,65	1,117	NA
107	placebo	4,81	1,150000	307	NA	-1,86	6,67	1,150	NA
109	placebo	5,12	1,871283	97	NA	NA	NA	NA	NA
109	150	4,81	1,854724	86	NA	NA	NA	NA	NA
109	300	4,26	1,886796	89	NA	NA	NA	NA	NA
109	600	4,49	1,871283	97	NA	NA	NA	NA	NA
110	9999	4,29	1,300000	274	NA	-2,12	6,41	1,300	NA
110	placebo	4,64	1,300000	265	NA	-1,90	6,54	1,300	NA
118	9999	4,70	1,887856	110	NA	NA	4,80	NA	0,21
118	placebo	4,90	1,983658	109	NA	NA	5,00	NA	0,21
120	9999	4,47	1,616446	162	NA	NA	NA	NA	NA
120	placebo	4,92	1,616212	78	NA	NA	NA	NA	NA
121	300	4,12	1,304000	111	NA	-1,81	5,93	1,304	NA
121	placebo	4,99	1,266000	108	NA	-1,09	6,08	1,266	NA
123	9999	4,27	2,081346	30	NA	NA	NA	NA	NA
123	placebo	4,24	2,046363	29	NA	NA	NA	NA	NA
127	300	4,70	2,530000	15	NA	NA	5,30	2,760	NA
127	placebo	5,40	2,620000	14	NA	NA	4,90	2,910	NA
