# Supplementary material for: A meta-epidemiological study on the reported treatment effect of pregabalin in neuropathic pain trials over time
Source: PLoS One. 2023 Jan 20;18(1):e0280593. doi: 10.1371/journal.pone.0280593 (PMC9858874; doi:10.1371/journal.pone.0280593)
Supplement: S2 Dataset — (CSV) [file pone.0280593.s019.csv]

id	yr	author	studyendyr	approv_yr	enriched	indication	funded	age	percent_males	duration_trial	duration_trt	country	authorlastname	lag	yr_after2003	yr_after2003byfive	studyendyr_after2003byfive	fiveyr_after2001	quartile	percent_males_above50	age_after40	published	database	unpub_id
1	2003	R. H. Dworkin, et al.	NA	NA	FALSE	PHN	TRUE	71,5	46,8	8	8,0	USA	Dworkin	NA	0	0,0	NA	2001-2005	2003-2005	-3,2	31,5	TRUE	NA	NA
2	2004	H. Lesser, et al.	NA	NA	FALSE	DPN	TRUE	59,9	59,9	5	5,0	USA	Lesser	NA	1	0,2	NA	2001-2005	2003-2005	9,9	19,9	TRUE	NA	NA
3	2004	J. Rosenstock, et al.	NA	NA	FALSE	DPN	TRUE	59,7	56,2	8	8,0	USA	Rosenstock	NA	1	0,2	NA	2001-2005	2003-2005	6,2	19,7	TRUE	NA	NA
4	2004	R. Sabatowski, et al.	2000	NA	FALSE	PHN	TRUE	72,1	45,0	8	8,0	International	Sabatowski	4	1	0,2	-0,6	2001-2005	2003-2005	-5,0	32,1	TRUE	NA	NA
5	2005	R. Freynhagen, et al.	NA	NA	FALSE	mixed	TRUE	62,2	54,1	12	12,0	Europe	Freynhagen	NA	2	0,4	NA	2001-2005	2003-2005	4,1	22,2	TRUE	NA	NA
6	2005	R. W. Richter, et al.	NA	NA	FALSE	DPN	TRUE	57,1	60,6	6	6,0	International	Richter	NA	2	0,4	NA	2001-2005	2003-2005	10,6	17,1	TRUE	NA	NA
7	2006	P. J. Siddall, et al.	NA	NA	FALSE	central NP	TRUE	50,1	83,2	12	12,0	Australia	Siddall	NA	3	0,6	NA	2006-2010	2003-2005	33,2	10,1	TRUE	NA	NA
8	2006	R. van Seventer, et al.	2002	NA	FALSE	PHN	TRUE	70,7	45,7	13	13,0	International	Van Seventer	4	3	0,6	-0,2	2006-2010	2003-2005	-4,3	30,7	TRUE	NA	NA
9	2008	J. C. Arezzo, et al.	NA	NA	FALSE	DPN	TRUE	58,3	61,7	13	13,0	USA	Arezzo	NA	5	1,0	NA	2006-2010	2005-2010	11,7	18,3	TRUE	NA	NA
10	2008	T. Tolle, et al.	NA	NA	FALSE	DPN	TRUE	58,6	55,4	12	12,0	International	Tolle	NA	5	1,0	NA	2006-2010	2005-2010	5,4	18,6	TRUE	NA	NA
11	2008	J. H. Vranken, et al.	2006	NA	FALSE	central NP	NA	54,5	52,5	4	4,0	Netherlands	Vranken	2	5	1,0	0,6	2006-2010	2005-2010	2,5	14,5	TRUE	NA	NA
12	2010	D. E. Moon, et al.	2007	2005	FALSE	mixed	TRUE	60,2	46,3	10	8,0	Korea	Moon	3	7	1,4	0,8	2006-2010	2005-2010	-3,7	20,2	TRUE	NA	NA
13	2010	D. M. Simpson, et al.	2007	2005	FALSE	HIV	TRUE	47,5	81,1	17	14,0	USA and Puerto Rico	Simpson	3	7	1,4	0,8	2006-2010	2005-2010	31,1	7,5	TRUE	NA	NA
14	2010	R. van Seventer, et al.	2008	2006	FALSE	post-trauma	TRUE	51,5	49,2	8	8,0	International	van Seventer	2	7	1,4	1,0	2006-2010	2005-2010	-0,8	11,5	TRUE	NA	NA
15	2011	Y. Guan, et al.	2007	2006	FALSE	mixed	TRUE	60,1	46,4	8	8,0	China	Guan	4	8	1,6	0,8	2011-2015	2005-2010	-3,6	20,1	TRUE	NA	NA
16	2011	J. S. Kim, et al.	2008	2006	FALSE	central NP	TRUE	58,3	62,6	13	12,0	International	Kim	3	8	1,6	1,0	2011-2015	2005-2010	12,6	18,3	TRUE	NA	NA
17	2011	J. Satoh, et al.	2009	2007	FALSE	DPN	TRUE	61,4	75,5	14	13,0	Japan	Satoh	2	8	1,6	1,2	2011-2015	2005-2010	25,5	21,4	TRUE	NA	NA
18	2012	T. M. Jenkins, et al.	2009	2008	FALSE	post-trauma	TRUE	49,8	44,0	2	2,0	International	Jenkins	3	9	1,8	1,2	2011-2015	2011-2015	-6,0	9,8	TRUE	NA	NA
19	2012	S. Mishra, et al.	NA	NA	FALSE	cancer	FALSE	NA	NA	4	4,0	India	Mishra	NA	9	1,8	NA	2011-2015	2011-2015	NA	NA	TRUE	NA	NA
20	2013	D. D. Cardenas, et al.	2011	2006	FALSE	central NP	TRUE	45,9	80,4	17	16,0	International	Cardenas	2	10	2,0	1,6	2011-2015	2011-2015	30,4	5,9	TRUE	NA	NA
21	2013	R. Rauck, et al.	2009	2008	FALSE	DPN	TRUE	59,2	57,5	20	13,0	USA	Rauck	4	10	2,0	1,2	2011-2015	2011-2015	7,5	19,2	TRUE	NA	NA
22	2014	A. S. Chappell, et al.	2010	2008	FALSE	DPN	TRUE	55,8	59,7	5	5,0	International	Chappell	4	11	2,2	1,4	2011-2015	2011-2015	9,7	15,8	TRUE	NA	NA
23	2014	T. Smith, et al.	2010	2009	FALSE	DPN	TRUE	57,5	59,8	4	15,0	International	Smith	4	11	2,2	1,4	2011-2015	2011-2015	9,8	17,5	TRUE	NA	NA
24	2014	A. Vinik, et al.	2013	2011	FALSE	DPN	TRUE	60,0	52,4	5	5,0	USA	Vinik	1	11	2,2	2,0	2011-2015	2011-2015	2,4	20,0	TRUE	NA	NA
25	2015	J. V. Holbech, et al.	2013	2009	FALSE	mixed	TRUE	59,3	59,4	5	5,0	Denmark	Holbech	2	12	2,4	2,0	2011-2015	2011-2015	9,4	19,3	TRUE	NA	NA
26	2015	C. Huffman, et al.	2013	2011	FALSE	DPN	TRUE	58,7	65,0	6	6,0	International	Huffman	2	12	2,4	2,0	2011-2015	2011-2015	15,0	18,7	TRUE	NA	NA
27	2015	K. M. Malik, et al.	2012	2009	FALSE	sciatica	FALSE	43,1	47,4	3	3,0	USA	Malik	3	12	2,4	1,8	2011-2015	2011-2015	-2,6	3,1	TRUE	NA	NA
28	2015	D. Ziegler, et al.	NA	NA	FALSE	DPN	TRUE	59,3	54,5	6	6,0	International	Ziegler	NA	12	2,4	NA	2011-2015	2011-2015	4,5	19,3	TRUE	NA	NA
29	2016	P. Raskin, et al.	2013	2011	FALSE	DPN	TRUE	58,9	54,5	14	6,0	International	Raskin	3	13	2,6	2,0	2016-2020	2016-2020	4,5	18,9	TRUE	NA	NA
30	2017	Q. Liu, et al.	2014	2011	FALSE	PHN	TRUE	64,9	54,0	8	8,0	China	Liu	3	14	2,8	2,2	2016-2020	2016-2020	4,0	24,9	TRUE	NA	NA
31	2017	S. Mathieson, et al.	2016	2013	FALSE	sciatica	FALSE	53,8	44,4	8	8,0	Australia	Mathieson	1	14	2,8	2,6	2016-2020	2016-2020	-5,6	13,8	TRUE	NA	NA
32	2018	Y. Mu, et al.	2014	2011	FALSE	DPN	TRUE	60,5	47,3	11	9,0	China	Mu	4	15	3,0	2,2	2016-2020	2016-2020	-2,7	20,5	TRUE	NA	NA
33	2010	R. Baron, et al.	2007	NA	TRUE	sciatica	TRUE	52,5	47,9	6	5,0	International	Baron	3	7	1,4	0,8	2006-2010	2005-2010	-2,1	12,5	TRUE	NA	NA
34	2011	D. J. Hewitt, et al.	NA	NA	TRUE	mixed	TRUE	59,8	56,7	6	2,7	USA	Hewitt	NA	8	1,6	NA	2011-2015	2005-2010	6,7	19,8	TRUE	NA	NA
35	2011	I. Gilron, et al.	2008	NA	TRUE	mixed	TRUE	59,5	46,5	5	5,0	Canada	Gilron	3	8	1,6	1,0	2011-2015	2005-2010	-3,5	19,5	TRUE	NA	NA
36	2014	P. Raskin, et al.	2012	2010	TRUE	DPN	TRUE	58,6	52,7	6	13,0	International	Raskin	2	11	2,2	1,8	2011-2015	2011-2015	2,7	18,6	TRUE	NA	NA
37	2016	A. Gonzalez-Duarte, et al.	NA	NA	TRUE	DPN	TRUE	NA	NA	4	4,0	Mexico	Gonzalez-Duarte	NA	13	2,6	NA	2016-2020	2016-2020	NA	NA	TRUE	NA	NA
38	2017	C. L. Huffman, et al.	2014	2011	TRUE	PHN	TRUE	62,0	38,0	19	13,0	International	Huffman	3	14	2,8	2,2	2016-2020	2016-2020	-12,0	22,0	TRUE	NA	NA
39	2010	S. Ogawa, et al.	2007	NA	FALSE	PHN	TRUE	70,1	53,4	13	13,0	Japan	Ogawa	3	7	1,4	0,8	2006-2010	2005-2010	3,4	30,1	TRUE	NA	NA
40	2014	D.M. Simpson, et al.	2012	2010	FALSE	HIV	TRUE	41,8	36,8	17	16,0	International	Simpson	2	11	2,2	1,8	2011-2015	2011-2015	-13,2	1,8	TRUE	NA	NA
45	2018	J. Markman, et al.	2015	NA	FALSE	post-trauma	TRUE	53,1	50,0	16	15,0	International	Markman	3	15	3,0	2,4	2016-2020	2016-2020	0,0	13,1	TRUE	NA	NA
46	2018	A. McDonnell, et al.	NA	NA	FALSE	DPN	TRUE	58,6	63,7	6	4,0	USA	McDonnell	NA	15	3,0	NA	2016-2020	2016-2020	13,7	18,6	TRUE	NA	NA
48	2020	M. Baba, et al.	2013	NA	FALSE	DPN	TRUE	59,8	64,6	9	7,0	International	Baba	7	17	3,4	2,0	2016-2020	2016-2020	14,6	19,8	TRUE	NA	NA
49	2011	S. K. Kanodia, et al.	2011	NA	FALSE	AHN	FALSE	46,5	80,0	4	4,0	India	Kanodia	0	8	1,6	1,6	2011-2015	2011-2015	30,0	6,5	TRUE	NA	NA
101	NA	NA	2009	NA	TRUE	post-trauma	TRUE	NA	44,0	6	2,0	Canada, Sweden	Unpublished	NA	NA	NA	1,2	NA	NA	-6,0	NA	FALSE	ClinicalTrials.gov	NCT00654940
107	NA	NA	2014	NA	FALSE	DPN	TRUE	NA	47,3	11	9,0	China	Unpublished	NA	NA	NA	2,2	NA	NA	-2,7	NA	FALSE	ClinicalTrials.gov	NCT01332149
109	NA	NA	2007	NA	FALSE	PHN	TRUE	70,1	53,4	13	13,0	Japan	Unpublished	NA	NA	NA	0,8	NA	NA	3,4	30,1	FALSE	ClinicalTrials.gov	NCT00394901
110	NA	NA	2015	NA	FALSE	post-trauma	TRUE	NA	50,9	15	15,0	Germany, Denmark, Bulgaria, Hungary, Belgium, Croatia	Unpublished	NA	NA	NA	2,4	NA	NA	0,9	NA	FALSE	EuDraCT Number	2012-003304-12
118	NA	NA	2008	NA	FALSE	central NP	TRUE	58,2	62,6	13	12,0	Australia, China, Hong Kong, India, Indonesia, Korea, Malaysia, Pakistan, Philippines, Taiwan, Thailand	Unpublished	NA	NA	NA	1,0	NA	NA	12,6	18,2	FALSE	ClinicalTrials.gov	NCT00313820
120	NA	NA	2007	NA	FALSE	mixed	TRUE	60,2	46,3	8	8,0	Korea	Unpublished	NA	NA	NA	0,8	NA	NA	-3,7	20,2	FALSE	ClinicalTrials.gov	NCT00141219
121	NA	NA	2014	NA	FALSE	PHN	TRUE	NA	54,1	10	8,0	China	Unpublished	NA	NA	NA	2,2	NA	NA	4,1	NA	FALSE	ClinicalTrials.gov	NCT01455428
123	NA	NA	2015	NA	FALSE	DPN	TRUE	57,6	72,3	16	3,0	United States	Unpublished	NA	NA	NA	2,4	NA	NA	22,3	17,6	FALSE	ClinicalTrials.gov	NCT01928381
127	NA	NA	2008	NA	FALSE	central NP	TRUE	NA	86,7	2	1,0	Australia	Unpublished	NA	NA	NA	1,0	NA	NA	36,7	NA	FALSE	ClinicalTrials.gov	NCT00978341
