# Supplementary material for: A meta-epidemiological study on the reported treatment effect of pregabalin in neuropathic pain trials over time
Source: PLoS One. 2023 Jan 20;18(1):e0280593. doi: 10.1371/journal.pone.0280593 (PMC9858874; doi:10.1371/journal.pone.0280593)
Supplement: S3 Dataset — (CSV) [file pone.0280593.s020.csv]

id	Randomisation	Allocation concealment	Blinding of participants and personnel	Blinding of outcome assessment	Incomplete outcome data	Selective reporting	Funding source	overall	w.random
1	unclear	unclear	low	low	high	low	high	NA	3,487338900000000
2	low	low	low	low	low	low	high	NA	4,255281500000000
3	unclear	low	low	unclear	low	low	high	NA	3,149094300000000
4	low	low	low	low	high	low	high	NA	4,076646900000000
5	unclear	unclear	low	unclear	high	low	high	NA	3,530613300000000
6	low	low	low	unclear	low	low	high	NA	3,721396600000000
7	low	low	low	low	high	low	high	NA	3,319110500000000
8	unclear	unclear	unclear	unclear	high	low	high	NA	4,106529400000000
9	low	low	low	low	high	low	high	NA	3,429029300000000
10	unclear	unclear	unclear	unclear	high	low	high	NA	4,221520000000000
11	low	low	low	low	low	low	low	NA	1,262544000000000
12	low	low	low	unclear	low	low	high	NA	3,828680200000000
13	low	low	low	low	low	low	high	NA	3,900383900000000
14	low	low	low	low	low	low	high	NA	3,852289600000000
15	unclear	unclear	unclear	unclear	low	low	high	NA	4,400409000000000
16	low	high	unclear	unclear	low	low	high	NA	3,995288200000000
17	low	unclear	unclear	unclear	low	low	high	NA	4,553929100000000
18	low	low	low	unclear	low	low	high	NA	3,779623700000000
19	unclear	unclear	low	unclear	high	low	low	NA	4,940591000000000
20	low	low	low	low	low	low	high	NA	4,037930600000000
21	low	low	low	low	high	low	high	NA	3,873986700000000
22	unclear	unclear	unclear	unclear	high	low	high	NA	4,048022100000000
23	unclear	unclear	unclear	unclear	high	low	high	NA	3,685273500000000
24	unclear	unclear	unclear	unclear	low	low	high	NA	3,137407500000000
25	low	low	low	low	high	low	high	NA	3,272148800000000
26	low	low	low	low	low	low	high	NA	4,744922500000000
27	low	low	low	low	high	low	low	NA	0,539123800000000
28	low	low	low	low	low	low	high	NA	2,933564900000000
29	unclear	unclear	unclear	unclear	high	low	high	NA	5,169815400000000
30	low	low	unclear	unclear	low	low	high	NA	4,283679000000000
31	low	low	low	low	low	low	low	NA	3,146416100000000
32	low	unclear	low	unclear	low	low	high	NA	5,049993000000000
40	low	low	low	low	low	low	high	NA	4,513783200000000
45	unclear	unclear	unclear	unclear	low	low	high	NA	5,433890300000000
46	low	low	unclear	low	low	low	high	NA	3,259966700000000
48	low	low	low	unclear	low	low	high	NA	3,781337600000000
49	unclear	unclear	unclear	unclear	low	low	low	NA	0,481428825149797
