# Supplementary material for: A meta-epidemiological study on the reported treatment effect of pregabalin in neuropathic pain trials over time
Source: PLoS One. 2023 Jan 20;18(1):e0280593. doi: 10.1371/journal.pone.0280593 (PMC9858874; doi:10.1371/journal.pone.0280593)
Supplement: S1 File — (RMD) [file pone.0280593.s021.Rmd]

---
title: "Pregabalin Decline Effect Study"
author: "Emma Cheng"
output:
  word_document:
    toc: yes
    toc_depth: '4'
  html_document:
    number_sections: yes
    theme: lumen
    toc: yes
    toc_depth: 4
    toc_float: yes
---

```{r setup, include=FALSE}
knitr::opts_chunk$set(echo = FALSE, message = FALSE, warning = FALSE)
options(width= 80)

library(meta)
library(dmetar)
library(tidyverse)
library(readxl)
library(janitor)
library(metaviz)
library(netmeta)
library(gemtc)
library(magrittr)
library(ggpubr)
library(robvis)
library(flextable)
library(officer)
library(arsenal)
library(knitr)
library(broom)

```

```{r datasets, include = F, warning = F}
studychar <- read_csv2("studychar_final3.csv")
#studychar_unpub <- read_csv2("studychar_unpub_final.csv")
painscores<- read_csv2("painscores_final2.csv")
ROB <- read_csv2("ROB2.csv")

studychar <- studychar %>% left_join(ROB, by = "id")

```

```{r digits after decimal place, echo = F}
# Code by Jason A French

inline_hook <- function (x) {
  if (is.numeric(x)) {
    # ifelse does a vectorized comparison
    # If integer, print without decimal; otherwise print two places
    res <- ifelse(x == round(x),
      sprintf("%d", x),
      sprintf("%.1f", x)
    )
    paste(res, collapse = ", ")
  } else {
    paste(x)
  }
}

knit_hooks$set(inline = inline_hook)
```


```{css, echo=FALSE}
pre {
  max-height: 300px;
  overflow-y: auto;
  overflow-x: scroll !important;
}

pre[class] {
  max-height: 300px;
}
```

```{r functions, echo = F}
mutate_cond <- function(.data, condition, ..., envir = parent.frame()) {
  condition <- eval(substitute(condition), .data, envir)
  .data[condition, ] <- .data[condition, ] %>% mutate(...)
  .data
}

format.pval.custom <- function (pv, digits = 2,
                         eps = 10^-3, na.form = "NA",
                         appendequal = TRUE, sep = " ", ...) {
  if ((has.na <- any(ina <- is.na(pv)))) 
    pv <- pv[!ina]
  r <- character(length(is0 <- pv < eps))
  is1 <- (1 - pv) < 10^-digits
  if (any(!is0 & !is1)) {
    rr <- pv <- pv[!is0 & !is1]
    expo <- floor(log10(ifelse(pv > 0, pv, 1e-50)))
    fixp <- expo >= -3 | (expo == -4 & digits > 1)
    if (any(fixp)) 
      rr[fixp] <- format(pv[fixp], digits = digits, ...)
    if (any(!fixp)) 
      rr[!fixp] <- format(pv[!fixp], digits = digits, ...)
    r[!is0 & !is1] <- if (appendequal == TRUE) 
      paste("=", rr)
    else rr
  }
  if (any(is0)) {
    r[is0] <- paste("<", format(eps, digits = digits, ...), 
                    sep = sep)
  }
  if (any(is1)) {
    r[is1] <- paste(">", format(1-10^-digits, digits = digits, ...), 
                    sep = sep)
  }
  if (has.na) {
    rok <- r
    r <- character(length(ina))
    r[!ina] <- rok
    r[ina] <- na.form
  }
  as.character(r)
}

formatbeta <- function(x) {
  sprintf("%.1f", x)
}

format.onedp <- function(x) {
  sprintf("%.1f", x)
}
```


```{r datafor, echo = F}
datafor <- function(studyid) {
  
  placebo <- painscores %>% filter(id == !!studyid & trt == "placebo")

  Mc <- placebo$mean
  SDc <- placebo$sd
  Nc <- placebo$n

  int <- painscores %>% filter(id == !!studyid & trt != "placebo")

  if(nrow(int) == 1) {

    dontpool <- c(id = studyid,
             Mc = Mc, SDc = SDc, Nc = Nc,
             Mi = int$mean[1], SDi = int$sd[1], Ni = int$n[1])
    output <- dontpool

  } else if(nrow(int) == 2) {
    
    pool.groups(n1 = int$n[1],
            n2 = int$n[2],
            m1 = int$mean[1],
            m2 = int$mean[2],
            sd1 = int$sd[1],
            sd2 = int$sd[2]) -> poolonce
    
    output <- c(id = studyid,
             Mc = Mc, SDc = SDc, Nc = Nc,
             Mi = poolonce$Mpooled, SDi = poolonce$SDpooled, Ni = poolonce$Npooled)
  } else {
    
    pool.groups(n1 = int$n[1],
            n2 = int$n[2],
            m1 = int$mean[1],
            m2 = int$mean[2],
            sd1 = int$sd[1],
            sd2 = int$sd[2]) -> poolonce
    
    pool.groups(n1 = poolonce$Npooled,
                n2 = int$n[3],
                m1 = poolonce$Mpooled,
                m2 = int$mean[3],
                sd1 = poolonce$SDpooled,
                sd2 = int$sd[3]
                
    ) -> pooltwice

    output <- c(id = studyid,
                Mc = Mc, SDc = SDc, Nc = Nc,
                Mi = pooltwice$Mpooled, SDi = pooltwice$SDpooled, Ni = pooltwice$Npooled)
  }
output
}
```

```{r painscores_pooled, echo = F}
list_studyid <- unique(painscores$id)

binded <- base::rbind(datafor(1), datafor(2))

for(i in list_studyid[3:length(list_studyid)]) {
  binded <- base::rbind(binded, datafor(i))
}

painscores_pooled <- as.tibble(binded) #I think i need a better name for this dataset.

```

```{r pooled_studychar, echo = F}
# adding variables
painscores_pooled %>% 
  left_join(studychar, by = "id") -> pooled_studychar
```

```{r splitdata, echo = F}
splitdata <- function(studyid) {
  
  placebo <- painscores %>% filter(id == !!studyid & trt == "placebo")

  int <- painscores %>% 
    filter(id == !!studyid & trt != "placebo") %>%
    mutate(trt = as.double(trt))
  
  if(nrow(int) == 1) {
    
    dontsplit <- c(id = studyid, dose = int$trt,
                   Mc = placebo$mean, SDc = placebo$sd, Nc = placebo$n,
                   Mi = int$mean, SDi = int$sd, Ni = int$n)
    
    output <- dontsplit
    
  } else if(nrow(int) == 2) {
    
    Nc_1 <- floor(placebo$n/2)
    Nc_2 <- ceiling(placebo$n/2)
    
    split_group_one <- c(id = studyid, dose = int$trt[1], 
                         Mc = placebo$mean, SDc = placebo$sd, Nc = Nc_1,
                         Mi = int$mean[1], SDi = int$sd[1], Ni = int$n[1])
    
    split_group_two <- c(id = studyid, dose = int$trt[2], 
                         Mc = placebo$mean, SDc = placebo$sd, Nc = Nc_2,
                         Mi = int$mean[2], SDi = int$sd[2], Ni = int$n[2])
    
    output <- rbind(split_group_one, split_group_two)
    
  } else if(nrow(int) == 3) {
    
    Nc_1 <- floor(placebo$n/3)
    Nc_2 <- ceiling(placebo$n/3)
    Nc_3 <- placebo$n - Nc_1 - Nc_2
    
    split_group_one <- c(id = studyid, dose = int$trt[1], 
                         Mc = placebo$mean, SDc = placebo$sd, Nc = Nc_1,
                         Mi = int$mean[1], SDi = int$sd[1], Ni = int$n[1])
    
    split_group_two <- c(id = studyid, dose = int$trt[2], 
                         Mc = placebo$mean, SDc = placebo$sd, Nc = Nc_2,
                         Mi = int$mean[2], SDi = int$sd[2], Ni = int$n[2])
   
     split_group_three <- c(id = studyid, dose = int$trt[3], 
                           Mc = placebo$mean, SDc = placebo$sd, Nc = Nc_3,
                           Mi = int$mean[3], SDi = int$sd[3], Ni = int$n[3])
     
     output <- rbind(split_group_one, split_group_two, split_group_three)
    
  } else {
    
    Nc_1 <- floor(placebo$n/3)
    Nc_2 <- ceiling(placebo$n/3)
    Nc_3 <- floor(placebo$n/3)
    Nc_4 <- placebo$n - Nc_1 - Nc_2 - Nc_3
    
    split_group_one <- c(id = studyid, dose = int$trt[1], 
                         Mc = placebo$mean, SDc = placebo$sd, Nc = Nc_1,
                         Mi = int$mean[1], SDi = int$sd[1], Ni = int$n[1])
    
    split_group_two <- c(id = studyid, dose = int$trt[2], 
                         Mc = placebo$mean, SDc = placebo$sd, Nc = Nc_2,
                         Mi = int$mean[2], SDi = int$sd[2], Ni = int$n[2])
   
     split_group_three <- c(id = studyid, dose = int$trt[3], 
                           Mc = placebo$mean, SDc = placebo$sd, Nc = Nc_3,
                           Mi = int$mean[3], SDi = int$sd[3], Ni = int$n[3])
     
     split_group_four <- c(id = studyid, dose = int$trt[4], 
                           Mc = placebo$mean, SDc = placebo$sd, Nc = Nc_4,
                           Mi = int$mean[4], SDi = int$sd[4], Ni = int$n[4])
     
     output <- rbind(split_group_one, split_group_two, split_group_three, split_group_four)
     
  }
  output
}

```


```{r painscores_split, echo = F}

list_studyid <- unique(painscores$id)

binded_split <- rbind(splitdata(1), splitdata(2))

for(i in list_studyid[3:length(list_studyid)]) {
  binded_split <- rbind(binded_split, splitdata(i))
}

painscores_split <- as.tibble(binded_split) %>% 
  mutate(dose = as.character(dose)) %>% 
  mutate_cond(dose == "9999", dose = "flexible") %>% 
  mutate(id_dose = str_c(id,"_", dose)) #creatining a new column to identify each row

```


```{r split_studychar, echo = F}
painscores_split %>% 
  left_join(studychar, by = "id") -> split_studychar
```

```{r add samplesize, echo = F}
pooled_studychar %>% mutate(samplesize = Nc + Ni) -> pooled_studychar
split_studychar %>% mutate(samplesize = Nc + Ni) -> split_studychar

```

```{r enriched and unpublished datasets, echo = F}

pooled_studychar %>% 
  mutate(published_label = as.character(published)) %>% 
  mutate_cond(published == TRUE, published_label = "Published") %>% 
  mutate_cond(published == FALSE, published_label = "Unpublished") %>% 
  mutate(enriched_label = as.character(enriched)) %>% 
  mutate_cond(enriched == TRUE, enriched_label = "Enriched enrolment") %>% 
  mutate_cond(enriched == FALSE, enriched_label = "Non-enriched enrolment") -> pooled_studychar

# include enriched studies, exclude unpublished
painscores_inc_enriched <- painscores %>% filter(id < 100)
pooled_studychar_inc_enriched <- pooled_studychar %>% filter(id < 100)
split_studychar_inc_enriched <- split_studychar %>% filter(id < 100)

# include unpublished, exclude enriched, one unpublished enriched study will be excluded
unpub <- studychar %>% filter(enriched == FALSE) %>% distinct(id) %$% id

painscores_inc_unpub <- painscores %>% filter(id %in% unpub)
pooled_studychar_inc_unpub <- pooled_studychar %>%  filter(id %in% unpub)
split_studychar_inc_unpub <- split_studychar %>%  filter(id %in% unpub)

# exclude enriched or unpublished
original <- studychar %>% filter(enriched == FALSE & id < 100) %>% distinct(id) %$% id

painscores <- painscores %>% filter(id %in% original)
studychar <- studychar %>% filter(id %in% original)
pooled_studychar <- pooled_studychar %>% filter(id %in% original) 
split_studychar <- split_studychar %>% filter(id %in% original) 

```


# Results

## Study selection and characteristics

```{r n_studies, include = F}
n_studies <- nrow(studychar)

studychar_unpub <- pooled_studychar_inc_unpub %>% filter(published == FALSE)
```

  
We identified 1,956 published and 301 unpublished RCTs. After exclusions `r nrow(studychar)` published trials (n = `r pooled_studychar %>% summarise(N = sum(samplesize)) %$% N` participants) were included in our primary analysis (Figure 1). `r nrow(studychar_unpub)` unpublished trials (n = `r pooled_studychar_inc_unpub %>% filter(published == F) %>% summarise(N = sum(samplesize)) %$% N` participants) and `r pooled_studychar_inc_enriched %>% filter(enriched == T) %>% nrow()` enriched-enrolment trials (n = `r pooled_studychar_inc_enriched %>% filter(enriched == T) %>% summarise(N = sum(samplesize)) %$% N`) were included in sensitivity analyses. Among published trials, `r (studychar %>% filter(indication == "DPN") %>% nrow()/n_studies*100) %>% format.onedp()`% (n = `r studychar %>% filter(indication == "DPN") %>% nrow()`) were conducted for treatment of diabetic polyneuropathy  and `r (studychar %>% filter(indication == "PHN") %>% nrow()/n_studies*100) %>% format.onedp()`% (n = `r studychar %>% filter(indication == "PHN") %>% nrow()`) for post-herpetic neuropathy. Sample size ranged from `r painscores_pooled %>% mutate(Ntotal = Ni + Nc) %>% summarise(n = min(Ntotal)) %$% n` to `r painscores_pooled %>% mutate(Ntotal = Ni + Nc) %>% summarise(n = max(Ntotal)) %$% n` participants (mean = `r painscores_pooled %>% mutate(Ntotal = Ni + Nc) %>% summarise(mean = mean(Ntotal)) %$% mean %>% round()`; SD = `r painscores_pooled %>% mutate(Ntotal = Ni + Nc) %>% summarise(SD = sd(Ntotal)) %$% SD %>% round()`) and mean age of participants was `r studychar %>% summarise(mean(age, na.rm = T)) %>% format.onedp()` (SD = `r studychar %>% summarise(sd(age, na.rm = T)) %>% format.onedp()`) years. Among unpublished trials, `r (studychar_unpub %>% filter(indication == "DPN") %>% nrow()/nrow(studychar_unpub)*100) %>% format.onedp()`% (n = `r studychar_unpub %>% filter(indication == "DPN") %>% nrow()`) were conducted for treatment of diabetic polyneuropathy, `r (studychar_unpub %>% filter(indication == "PHN") %>% nrow()/nrow(studychar_unpub)*100) %>% format.onedp()`% (n = `r studychar_unpub %>% filter(indication == "PHN") %>% nrow()`) for post-herpetic neuropathy, and `r (studychar_unpub %>% filter(indication == "central NP") %>% nrow()/nrow(studychar_unpub)*100) %>% format.onedp()`% (n = `r studychar_unpub %>% filter(indication == "central NP") %>% nrow()`) for central neuropathic pain. Sample size ranged from `r studychar_unpub %>% summarise(n = min(samplesize)) %$% n` to `r studychar_unpub %>% summarise(n = max(samplesize)) %$% n` participants (mean = `r studychar_unpub %>% summarise(mean = mean(samplesize)) %$% mean %>% round()`; SD = `r studychar_unpub %>% summarise(SD = sd(samplesize)) %$% SD %>% round()`) and mean age of participants was `r studychar_unpub %>% summarise(mean(age, na.rm = T)) %>% format.onedp()` (SD = `r studychar_unpub %>% summarise(sd(age, na.rm = T)) %>% format.onedp()`) years. Included studies are described in Supplement Table S2. 

Figure 1. Study selection.

## Assessment of study quality

```{r include = F}
funded_n <- ROB %>% filter(`Funding source` == "high") %>% count() %$% n
incomplete_n <- ROB %>% filter(`Incomplete outcome data` == "high") %>% count() %$% n
```


We assessed risk of bias (ROB) in the `r nrow(ROB)` trials published in English. ROB was high for the domain "funding source", as `r funded_n`/ `r nrow(ROB)` studies (`r round(funded_n / nrow(ROB)*100)`%) were funded by a pharmaceutical company. Attrition bias was also high: `r incomplete_n` / `r nrow(ROB)` (`r round(incomplete_n / nrow(ROB)*100)`%) studies reported incomplete outcome data. ROB was moderate for randomisation, allocation concealment and blinding due to unclear reporting of methodology in some studies. 

Figure 2. Cochrane risk of bias assessment of 37 trials published in English

```{r ROB, echo = FALSE, warning = F, fig.width = 11}
ROB <- as.data.frame(ROB)
rob_summary(data = ROB, overall = F, tool = "ROB1") +
  theme(text = element_text(size = 10, family = "Times"),
        legend.position = "bottom") -> ROBfig

ROBfig

```
```{r Fig 2 ROB, include = FALSE}
ggsave(plot = ROBfig,
       filename = "Fig 2 ROB.pdf",
       width = 11,
       height = 6, 
       dpi = 1000)
```

## Meta-analysis: treatment effect of pregabalin overall and by publication year

```{r model0 placebo vs intervention, echo = F}
metacont(Nc, Mc, SDc, Ni, Mi, SDi, 
         data = pooled_studychar,
         studlab = id,
         comb.fixed = FALSE,
         comb.random = TRUE, #random effects model
         method.tau = "DL",  
         hakn = TRUE, #Hartung Knapp method,
         prediction = TRUE,
         sm = "MD" #Hedges's g standardised mean difference
         ) -> model0

model0.year <-update.meta(model0, 
                             byvar = cut(yr, breaks = seq(2000, 2020, 5)), 
                             comb.random = TRUE, 
                             comb.fixed = FALSE)
```

Mean (SD) pain scores were `r painscores %>% filter(trt == "placebo") %>% summarise(mean = mean(base_mean, na.rm = T)) %$% mean` (`r painscores %>% filter(trt == "placebo") %>% summarise(sd = sd(base_mean, na.rm = T)) %$% sd`) and `r painscores %>% filter(trt != "placebo") %>% summarise(mean = mean(base_mean, na.rm = T)) %$% mean` (`r painscores %>% filter(trt != "placebo") %>% summarise(sd = sd(base_mean, na.rm = T)) %$% sd`) in the placebo and pregabalin groups at baseline, and `r painscores %>% filter(trt == "placebo") %>% summarise(mean = mean(mean, na.rm = T)) %$% mean` (`r painscores %>% filter(trt == "placebo") %>% summarise(sd = sd(mean, na.rm = T)) %$% sd`) and `r painscores %>% filter(trt != "placebo") %>% summarise(mean = mean(mean, na.rm = T)) %$% mean` (`r painscores %>% filter(trt != "placebo") %>% summarise(sd = sd(mean, na.rm = T)) %$% sd`) at end-point, respectively, with an overall between-group difference in pain reduction (or reported treatment effect) of `r model0$TE.random` points (95% confidence interval [CI]: `r model0$lower.random` to `r model0$upper.random`), favouring pregabalin. 

The reported treatment effect was greater in earlier trials compared to more recent trials but was less than the MCID of 1.7 points in all time periods: `r model0.year$TE.random.w[1]` points (N = `r pooled_studychar %>% filter(fiveyr_after2001 == "2001-2005") %>% nrow()` trials; n = `r pooled_studychar %>% filter(fiveyr_after2001 == "2001-2005") %>% summarise(sum = sum(samplesize)) %$% sum` participants; 95% CI: `r model0.year$lower.random.w[1]` to `r model0.year$upper.random.w[1]`) in 2001-2005 and `r model0.year$TE.random.w[4]` (N = `r pooled_studychar %>% filter(fiveyr_after2001 == "2016-2020") %>% nrow()` trials; n = `r pooled_studychar %>% filter(fiveyr_after2001 == "2016-2020") %>% summarise(sum = sum(samplesize)) %$% sum` participants; 95% CI: `r model0.year$lower.random.w[4]` to `r model0.year$upper.random.w[4]`) in 2016-2020 (Figure 3). Subgroup analyses by indication and dose and network meta-analysis of doses found the treatment effect was less than the MCID for all doses and indications, except for acute herpetic neuralgia (2.1, 95% CI: -0.6 to 4.8; 1 trial; 45 participants) (Supplement Figures S1-3).

Figure 3. Forest plot of reported treatment effect* of pregabalin by 5-year interval and overall.

```{r include= FALSE}
painscores %>% mutate(change = base_mean - mean) %>% group_by(group = ifelse(trt == "placebo", "placebo", "pregabalin")) %>% summarise(mean_end = mean(mean, na.rm = T), sd_end = sd(mean, na.rm = T), mean_change = mean(change, na.rm = T), sd_change = sd(change, na.rm = T)) 
```

```{r model0 with author names, echo = FALSE}

metacont(Nc, Mc, SDc, Ni, Mi, SDi,  # REVERSE control and intervention- TO SHOW POSTIVIE/NEGATIVE VALUE
         data = pooled_studychar,
         studlab = str_c(authorlastname, " (", yr, ")"),
         comb.fixed = FALSE,
         comb.random = TRUE, #random effects model
         method.tau = "DL", 
         hakn = TRUE, #Hartung Knapp method,
         prediction = TRUE,
         sm = "MD" #Hedges's g standardised mean difference
         ) -> model0_author
```

```{r forest plot subgroup by 5year, fig.height = 13, fig.width = 11, echo = F}
model0_author.year <- update.meta(model0_author,
                                  byvar = fiveyr_after2001,
                                  comb.random = TRUE,
                                  comb.fixed = FALSE)

meta::forest(model0_author.year,
             sortvar = pooled_studychar$yr,
             study.results = TRUE,
             subgroup = TRUE,
             print.subgroup.name = FALSE,
             print.byvar = F,
             prediction = F, #prediction interval not printed
             xlim = c(-2, 2),
             lab.e = "Pregabalin",
             rightlabs = c("MD","95% CI", "Weight"),
             leftlabs = c("5-Year Period", "Total", "Mean", "SD", "Total", "Mean", "SD"),
             label.right = "   favours pregabalin",
             label.left = "favours placebo   ",
             pooled.totals = FALSE,
             smlab = "",
             text.random = "Mean difference", # "Overall effects"
             ff.random = "plain",
             print.tau2 = FALSE,
             col.by = "black",
             col.diamond = "black",
             col.diamond.lines = "black",
             col.predict = "blue",
             fs.hetstat = 7,
             print.I2.ci = TRUE,
             digits = 1,
             digits.sd = 1)

```

```{r Fig 3 forest plot, include = FALSE}
pdf(file = "Fig 3 forest plot.pdf", width = 11, height = 13, family = "Times")
# svg(file = "Fig 3 forest plot.pdf", width = 11, height = 13, family = "Times")

meta::forest(model0_author.year,
             sortvar = pooled_studychar$yr,
             study.results = TRUE,
             subgroup = TRUE,
             print.subgroup.name = FALSE,
             print.byvar = F,
             prediction = F, #prediction interval not printed
             xlim = c(-2, 2),
             lab.e = "Pregabalin",
             rightlabs = c("MD","95% CI", "Weight"),
             leftlabs = c("5-Year Period", "Total", "Mean", "SD", "Total", "Mean", "SD"),
             label.right = "   favours pregabalin",
             label.left = "favours placebo   ",
             pooled.totals = FALSE,
             smlab = "",
             text.random = "Mean difference", # "Overall effects"
             ff.random = "plain",
             print.tau2 = FALSE,
             col.by = "black",
             col.diamond = "black",
             col.diamond.lines = "black",
             col.predict = "blue",
             fs.hetstat = 7,
             print.I2.ci = TRUE,
             digits = 1,
             digits.sd = 1)

dev.off()
```

## Change in treatment effect over time: meta-regression of treatment effect on publication year

```{r unadjusted metareg, include = F}

metacont(Nc, Mc, SDc, Ni, Mi, SDi, 
         data = pooled_studychar,
         studlab = id,
         comb.fixed = FALSE,
         comb.random = TRUE, #random effects model
         method.tau = "DL",  
         hakn = TRUE, #Hartung Knapp method,
         prediction = TRUE,
         sm = "MD" #Hedges's g standardised mean difference
         ) -> model1

metareg(model1, yr_after2003byfive) -> model1.output

```

```{r pooled_studychar_addvars, include = F}

# to specify which levels we want as reference
pooled_studychar$indication <- relevel(factor(pooled_studychar$indication), ref = "DPN")

# recreating model1, with the additional variables 
metacont(Nc, Mc, SDc, Ni, Mi, SDi, 
         data = pooled_studychar,
         studlab = id,
         comb.fixed = FALSE,
         comb.random = TRUE, #random effects model
         method.tau = "DL",  
         hakn = TRUE, #Hartung Knapp method,
         prediction = TRUE,
         sm = "MD" #Hedges's g standardised mean difference
         ) -> model1_addvars

```

```{r adjusted metareg, include = F}
metareg(model1_addvars, yr_after2003byfive + indication + duration_trt + samplesize, btt = 3:12) -> model1.output.adjusted

```

```{r dose-specific meta, include = F}
metacont(Nc, Mc, SDc, Ni, Mi, SDi, 
         data = split_studychar,
         studlab = id_dose,
         comb.fixed = FALSE,
         comb.random = TRUE, #random effects model
         method.tau = "DL",  
         hakn = TRUE, #Hartung Knapp method,
         prediction = TRUE,
         sm = "MD" #Hedges's g standardised mean difference
         ) -> model1_split

metareg(model1_split, yr_after2003byfive) -> model1_split.output

model1_split.output

```

```{r dose specific metareg adjusted, include = F}
metareg(model1_split, yr_after2003byfive + dose + indication + duration_trt + samplesize, btt = 3:6) -> model1_split.dose.adjusted.output

model1_split.dose.adjusted.output
```

```{r meta regressions table, include = F}

a1 <- formatbeta(model1.output$beta[2])
b1 <- formatbeta(model1.output$ci.lb[2]) 
c1 <- formatbeta(model1.output$ci.ub[2])

a4 <- formatbeta(model1.output.adjusted$beta[2])
b4 <- formatbeta(model1.output.adjusted$ci.lb[2])
c4 <- formatbeta(model1.output.adjusted$ci.ub[2])

a5 <- formatbeta(model1_split.dose.adjusted.output$beta[2])
b5 <- formatbeta(model1_split.dose.adjusted.output$ci.lb[2])
c5 <- formatbeta(model1_split.dose.adjusted.output$ci.ub[2])

#Partially adjusted metaregressions

model1.output.indicationonly <- metareg(model1_addvars, yr_after2003byfive + indication)
a2 <- formatbeta(model1.output.indicationonly$beta[2])
b2 <- formatbeta(model1.output.indicationonly$ci.lb[2])
c2 <- formatbeta(model1.output.indicationonly$ci.ub[2])

model1_split.output.doseonly <- metareg(model1_split, yr_after2003byfive + dose)
a3 <- formatbeta(model1_split.output.doseonly$beta[2])
b3 <- formatbeta(model1_split.output.doseonly$ci.lb[2])
c3 <- formatbeta(model1_split.output.doseonly$ci.ub[2])

```


A decline in treatment effect was observed with increasing publication year. In an unadjusted meta-regression estimating effect size by publication year, treatment effect decreased by `r abs(model1.output$beta[2]/5)` points every year, or `r abs(model1.output$beta[2])` points every 5 years (95% CI: `r abs(as.double(c1))` to `r abs(as.double(b1))` ; p `r format.pval.custom(model1.output$pval[2])`) (Table 1; Figure 4 Panel A). Results were similar after adjustment for sample size, indication and treatment duration, with a decrease in treatment effect of `r abs(model1.output.adjusted$beta[2])` points per five-year interval from 2001-05 to 2016-20 (95% CI: `r abs(as.double(c4))` to `r abs(as.double(b4))`; p `r format.pval.custom(model1.output.adjusted$pval[2])`). Multivariable-adjusted models stratified by indication and dose returned similar results (Table 1; Figure 4, Panels B and C). Subgroups with two or fewer studies (HIV, sciatica and APN) were not evaluated.

Table 1. Meta-regression results for unadjusted, partially- and fully-adjusted models. 

|Model          |Pregabalin treatement effect size (points) per 5-year period (95% CI)|
|----------------------------------------------------|--------------------------------|
|**Unadjusted**                                      |                                |
|Effect size ~  yr                                   |`r a1` (`r b1` to `r c1`)       |
|**Adjusted**                                        |                                |
|Effect size ~ yr + indication                       |`r a2` (`r b2` to `r c2`)       |
|Effect size ~ yr + dose                             |`r a3` (`r b3` to `r c3`)       | 
|Effect size ~ yr + indication + duration + N        |`r a4` (`r b4` to `r c4`)       |
|Effect size ~ yr + indication + duration + N + dose |`r a5` (`r b5` to `r c5`)       |

Abbreviations: CI = confidence interval; N = sample size; yr = publication year.

Figure 4. Treatment effect of pregabalin over publication year* overall (Panel A), by indication (Panel B) and by dose (Panel C). 

```{r bubble plot unadjusted, echo = F, message = F}
model1_addvars %>%
  as.data.frame() %>% 
  left_join(pooled_studychar, by = c("studlab" = "id")) %>% 
  select(studlab, indication, yr, TE, samplesize, w.random.x) %>% 
  ggplot(aes(yr, TE)) +
  geom_point(aes(colour = indication, size = samplesize)) +
  geom_smooth(aes(weight = w.random.x), method = "lm", se = FALSE) +
  theme_classic() + 
  ylab("Pregabalin treatment effect \n favours placebo                            favours pregabalin") +
  xlab("Publication year") +
  labs(colour = "Indication") +
  labs(size = "Sample size") +
  theme(text = element_text(size = 10, family = "Times"))-> plot_model1_overall
  
plot_model1_overall

```

```{r Fig 4A bubble plot unadjusted, include = FALSE}
ggsave(plot = plot_model1_overall,
       filename = "Fig 4A bubbleplot unadjusted.pdf",
       width = 6,
       height = 4, 
       dpi = 1000)
```

```{r metareg by indication, echo = F}

model1_addvars %>%
  as.data.frame() %>% 
  left_join(pooled_studychar, by = c("studlab" = "id")) %>% 
  select(studlab, indication, yr, TE, samplesize, w.random.x) -> model_addvars_df
  
ggplot(model_addvars_df, aes(yr, TE)) +
  geom_point(aes(colour = indication, size = samplesize)) +
  # Remove "regression" lines where there are only 2 studies or less in each subgroup
  geom_smooth(data = model_addvars_df[model_addvars_df$indication != "HIV" & model_addvars_df$indication != "sciatica", ],
              aes(colour = indication, weight = w.random.x), method = "lm", se = FALSE) +
  theme_classic() + 
  ylab("Pregabalin treatment effect \n favours placebo                            favours pregabalin") +
  xlab("Publication year") +
  labs(colour = "Indication") +
  labs(size = "Sample size")  +
  theme(text = element_text(size =10, family = "Times")) -> plot_model1_byindication

plot_model1_byindication

```

```{r Fig 4B bubble plot by indication, include = FALSE}
ggsave(plot = plot_model1_byindication,
       filename = "Fig 4B bubbleplot by indication.pdf",
       width = 6,
       height = 4, 
       dpi = 1000)
```

```{r metareg by dose, echo = F}
model1_split %>% 
  as.data.frame() %>% 
  left_join(split_studychar, by = c("studlab" = "id_dose")) %>% 
  select(studlab, dose, yr, TE, samplesize, indication, w.random.x) -> Fig_dose_df

Fig_dose_df %>% 
  ggplot(aes(yr, TE)) +
  geom_point(aes(colour = dose,  size = samplesize)) +
  geom_smooth(aes(colour = dose, weight = w.random.x), method = "lm", se = FALSE) +
  theme_classic() + 
  ylab("Pregabalin treatment effect \n favours placebo                            favours pregabalin") +
  xlab("Publication year") +
  labs(colour = "Dose (mg)") +
  labs(size = "Sample size") +
  theme(text = element_text(size = 10, family = "Times")) -> plot_model1_bydose

plot_model1_bydose

```

```{r Fig 4C bubble plot by dose, include = FALSE}
ggsave(plot = plot_model1_bydose,
       filename = "Fig 4C bubbleplot by dose.pdf",
       width = 6,
       height = 4, 
       dpi = 1000)
```

```{r combined figure, fig.height= 7, fig.width = 10, include = F}
ggarrange(plot_model1_overall + rremove("legend") , plot_model1_byindication + rremove("ylab"), 
          common.legend = TRUE,
          legend = "bottom",
          labels = c("A", "B"),
          ncol = 2,
          nrow = 1)

```

```{r figure c, fig.height= 7, fig.width = 7, include = F}
ggarrange(plot_model1_bydose,
          labels = c("C"),
          legend = "bottom")
```

## Sensitivity analyses


```{r model1_unpub, include = F}

pooled_studychar_inc_unpub %>% 
  mutate(forest_yr = ifelse(published == TRUE, yr, studyendyr),
         forest_yr_after2003byfive = (forest_yr - 2003) /5,
         forest_fiveyr = factor(
           ifelse(published == TRUE, 
                  cut(yr, breaks = seq(2000, 2020, 5)), 
                  cut(studyendyr, breaks = seq(2000, 2020, 5))),
           labels = c("2001-2005", "2006-2010", "2011-2015", "2016-2020")
         )) -> pooled_studychar_inc_unpub_forestyr
  
metacont(Nc, Mc, SDc, Ni, Mi, SDi, 
         data = pooled_studychar_inc_unpub_forestyr,
         studlab = id,
         comb.fixed = FALSE,
         comb.random = TRUE, #random effects model
         method.tau = "DL",  
         hakn = TRUE, #Hartung Knapp method,
         prediction = TRUE,
         sm = "MD" #Hedges's g standardised mean difference
         ) -> model1_unpub
```

```{r model_unpub.author, include = F}

metacont(Nc, Mc, SDc, Ni, Mi, SDi, 
         data = pooled_studychar_inc_unpub_forestyr,
         studlab = ifelse(published == TRUE, 
                          str_c(authorlastname, " (", yr, ")"), 
                          str_c(unpub_id, " [", studyendyr, "]*")),
         comb.fixed = FALSE,
         comb.random = TRUE, #random effects model
         method.tau = "DL",
         hakn = TRUE, #Hartung Knapp method,
         prediction = TRUE,
         sm = "MD" #Hedges's g standardised mean difference
         ) -> model1_unpub.author

model1_unpub.author.unpub <- update.meta(model1_unpub.author,
                                  byvar = forest_fiveyr,
                                  comb.random = TRUE,
                                  comb.fixed = FALSE)
```

```{r model1_unpub.output, include = F}
metareg(model1_unpub, forest_yr_after2003byfive) -> model1_unpub.output
```

```{r  model1_unpub.adjusted.output, include = F}
metareg(model1_unpub, forest_yr_after2003byfive + percent_males_above50 + age_after40 + indication)  -> model1_unpub.adjusted.output
```


```{r model1_enriched, include = FALSE}
metacont(Nc, Mc, SDc, Ni, Mi, SDi, 
         data = pooled_studychar_inc_enriched,
         studlab = id,
         comb.fixed = FALSE,
         comb.random = TRUE, #random effects model
         method.tau = "DL",  
         hakn = TRUE, #Hartung Knapp method,
         prediction = TRUE,
         sm = "MD" #Hedges's g standardised mean difference
         ) -> model1_enriched
```

```{r unadjusted metareg enriched trials, include = F}
metareg(model1_enriched, yr_after2003byfive) -> model1_enriched.output
```

```{r adjusted metareg enriched trials, include = F}
metareg(model1_enriched, yr_after2003byfive + percent_males_above50 + age_after40 + indication + enriched, btt = 3:10) -> model1_enriched.adjusted.output

```

```{r model0 quartiles, include = F}
model0_author.quartile <- update.meta(model0_author,
                                  byvar = quartile,
                                  comb.random = TRUE,
                                  comb.fixed = FALSE)
```

Sensitivity analyses including unpublished or enriched-enrolment returned results similar to the primary analysis, as did using study publication year in quartiles (Supplement Figures S4-8; Supplement Table S4).

The decrease in treatment effect size per 5-year period was `r abs(as.double(formatbeta(model1_unpub.adjusted.output$beta[2])))` (95% CI: `r abs(as.double(formatbeta(model1_unpub.adjusted.output$ci.ub[2])))` to `r abs(as.double(formatbeta(model1_unpub.adjusted.output$ci.lb[2])))`; p `r format.pval.custom(model1_unpub.adjusted.output$pval[2])`) including unpublished studies and `r abs(as.double(formatbeta(model1_enriched.adjusted.output$beta[2])))` (95% CI: `r abs(as.double(formatbeta(model1_enriched.adjusted.output$ci.ub[2])))` to `r abs(as.double(formatbeta(model1_enriched.adjusted.output$ci.lb[2])))`; p `r format.pval.custom(model1_enriched.adjusted.output$pval[2])`) including enriched-enrolment studies in adjusted models (Supplement Figures S1-S4; Supplement Table S3). Meta-analysis results were also similar when using study publication year in quartiles, with the between-group difference declining from `r model0_author.quartile$TE.random.w[1]` points (95% CI: `r model0_author.quartile$lower.random.w[1]` to `r model0_author.quartile$upper.random.w[1]` ) in in the first quartile, to `r model0_author.quartile$TE.random.w[4]` (95% CI: `r model0_author.quartile$lower.random.w[4]` to `r model0_author.quartile$upper.random.w[4]`) in the final quartile (Supplement Figure S5). 

### Influence of study characteristics on treatment effect of pregabalin over time

Publication year was poorly correlated with indication (Fisher's exact test, p `r format.pval.custom(fisher.test(tabyl(studychar, fiveyr_after2001, indication))$p.val)`), sample size (Spearmans rho, p `r format.pval.custom(cor.test(pooled_studychar$yr, pooled_studychar$samplesize, method = "pearson")$p.value)`), treatment duration (Spearmans rho, p `r format.pval.custom(cor.test(studychar$yr, studychar$duration_trt, method = "spearman")$p.value)`) and treatment dose (Spearmans rho, p `r format.pval.custom(cor.test(split_studychar$yr, as.numeric(split_studychar$dose), method = "spearman")$p.value)`; Supplement Table S5-6). 

While attrition bias appeared to decrease over time and inadequate blinding of participants and personnel increased, no associations were found between risk of bias domains and publication year (Supplement Table S7, Supplement Figure S9). Additional subgroup analyses by risk of bias domain, restricted to domains with sufficient distribution of studies (K>10), found no difference in treatment effect of pregabalin between studies at low risk of bias vs unclear/high risk of bias (Supplement Figures 10 A-E).

### Converging pain score measurements over time

```{r cor_base, include = F}
painscores %>% 
  filter(trt == "placebo") %>% 
  left_join(studychar, by = "id") -> placebo_base
  
cor.test(placebo_base$yr, placebo_base$base_mean, method = "pearson") -> cor_pla_base
rm(placebo_base)

painscores %>% 
  filter(trt != "placebo") %>% 
  left_join(studychar[, c("id", "yr")], by = "id") -> pregab_base

cor.test(pregab_base$yr, pregab_base$base_mean, method = "pearson") -> cor_pregab_base
rm(pregab_base)

```

```{r cor_end, include = F}
cor.test(pooled_studychar$yr, pooled_studychar$Mc, method = "pearson") -> cor_pla_end
cor.test(pooled_studychar$yr, pooled_studychar$Mi, method = "pearson") -> cor_pregab_end
```

Baseline pain scores were similar in both groups and changed little by year (placebo group, Pearson correlation coefficient [r] = `r sprintf(cor_pla_base$estimate, fmt = "%#.2f")`, p `r format.pval.custom(cor_pla_base$p.value)`; pregabalin group, r = `r sprintf(cor_pregab_base$estimate, fmt = "%#.2f")`, p `r format.pval.custom(cor_pregab_base$p.value)`). End-point pain scores decreased over time (i.e. better pain reduction) in the placebo group with no corresponding change in the pregabalin group (placebo group, r = `r sprintf(cor_pla_end$estimate, fmt = "%#.2f")`, p `r format.pval.custom(cor_pla_end$p.value)`; pregabalin group, r = `r sprintf(cor_pregab_end$estimate, fmt = "%#.2f")`, p `r format.pval.custom(cor_pregab_end$p.value)`) (Figure 5).

**Figure 5** Baseline and end-point pain scores in the pregabalin and placebo groups, 2003-2020.

```{r studychar over time graphs, include = F}

pooled_studychar %>% 
  pivot_longer(
    cols = c("Mc", "Mi"),
    names_to = "group",
    values_to = "mean_end"
  ) %>% 
  mutate(group = ifelse(group == "Mc", "placebo", "pregabalin")) %>% 
  ggplot(aes(yr, mean_end)) +
  geom_point(aes(colour = group, shape = group, size = 0.8)) +
  geom_smooth(aes(colour = group, linetype = group, size = 0.4), method = "lm") +
  ylim(3, 7) +
  theme_classic() + 
  scale_colour_brewer(palette = "Set2") +
  theme(legend.position = "bottom",
        text = element_text(size = 10, family = "Times")) +
  labs(x = "Year", y = "End-point pain score") +
  guides(size = FALSE) -> yr_endscore

##### the baseline graph is PRELIMINARY because technically we should pool the baseline scores (different number of data points would seem suspicious)

painscores %>% 
  left_join(studychar[, c("id", "indication", "yr")], by = "id") %>%
  mutate(group = ifelse(trt == "placebo", "placebo", "pregabalin")) %>% 
  ggplot(aes(yr, base_mean)) +
  geom_point(aes(colour = group, shape = group, size = 0.8)) +
  geom_smooth(aes(colour = group, linetype = group, size = 0.4), method = "lm") +
  ylim(3, 7) +
  theme_classic() + 
  scale_colour_brewer(palette = "Set2") +
  theme(legend.position = "bottom",
        text = element_text(size = 10, family = "Times")) +
  labs(x = "Year", y = "Baseline pain score") +
  guides(size = FALSE) -> yr_basescore


```

```{r bivar analyses plots, message = F, warning = F, echo = F, fig.height= 5, fig.width= 10}

ggarrange(yr_basescore, yr_endscore, common.legend = TRUE, legend = "bottom") -> bivarplot
                  
annotate_figure(bivarplot) -> Fig5

Fig5

```

```{r Fig 5 baseline end pain scores, include = FALSE}
ggsave(plot = Fig5,
       filename = "Fig 5 baseline endpoint pain scores.pdf",
       width = 11,
       height = 6, 
       dpi = 1000)
```

## Publication bias 

There was no evidence of publication bias (Figure 6). The studies are distributed symmetrically around the pooled effect size (dotted line); Eggers’ test for asymmetry was insignificant (p `r format.pval.custom(eggers.test(x = model0)$p)`). 

**Figure 6** Funnel plot of published trials.

```{r funnel plot 2, echo = FALSE, warning = FALSE, fig.width= 11, fig.height = 8}

funnel.meta(model0, studlab= FALSE, 
       xlim = c(-3, +3),
       contour = c(0.9,0.95,0.99),
       col.contour=c("gray75","gray85","gray95"))

legend(1.7, 0, c("p < 0.1", "p < 0.05", "p < 0.01"), bty = "n",
       fill=c("gray75","gray85","gray95"))

# In the case that publication bias is present, smaller studies without a large / statistically significant effect would be missing on the plot. We would see asymmetry around the dotted line and a difference in the number of studies that are statistically significant (in the blue area) vs those that are not (white area). 
```

```{r Fig 6 funnel plot, include = FALSE}
pdf("Fig 6 Funnel plot.pdf", height = 8, width = 11, family = "Times")
funnel.meta(model0, studlab= FALSE, 
       xlim = c(-3, +3),
       contour = c(0.9,0.95,0.99),
       col.contour=c("gray75","gray85","gray95"))
legend(1.7, 0, c("p < 0.1", "p < 0.05", "p < 0.01"), bty = "n",
       fill=c("gray75","gray85","gray95"))
dev.off()
```


```{r funnel plot 2 zoomed in, include = FALSE, warning = FALSE}
funnel(model0, studlab = TRUE,
       ylim = c(0.5, 0.0),
       xlim = c(-3, +3),
       contour = c(0.95,0.975,0.99),
       col.contour=c("darkblue","blue","lightblue")) 
legend(0.8, 0, c("p < 0.05", "p<0.025", "< 0.01"), bty = "n",
       fill=c("darkblue","blue","lightblue"))
  
```

# Supplement

## Supplemental Table S1. Search strategy

## Supplemental Table S2. Characteristics of included studies

```{r study characteristics table, include = F}

split_studychar_inc_unpub %>% filter(authorlastname == "Unpublished") -> split_studychar_unpub_only

split_studychar_inc_enriched %>%
  rbind(split_studychar_unpub_only) %>% 
  select(id, authorlastname, yr, country, duration_trt, samplesize, indication, dose, enriched, age, percent_males) %>% 
  group_by(id) %>% 
  mutate(doses = paste0(dose, collapse = ", "), 
         N = sum(samplesize)) %>% 
  distinct(id, authorlastname, yr, country, N, indication, duration_trt, doses, enriched, age, percent_males) %>% 
  ungroup() %>% 
  arrange(enriched, yr) %>%
  select(authorlastname, yr, country, N, duration_trt, indication, doses, age, percent_males) -> study_table


study_table <- flextable(study_table)

read_docx() %>%
 body_add_flextable(study_table) %>%
 print(target = "Study table inc age, perc male.docx")

```
N = control and pregabalin groups

## Supplemental Figure S1. Subgroup analysis 1: Forest plot of treatment effect of pregabalin by indication.

```{r indication sensitivity forest, fig.height = 16, fig.width = 11, echo = F}

model0.indication <-update.meta(model0_author, 
                             byvar = indication, 
                             comb.random = TRUE, 
                             comb.fixed = FALSE)

#pdf(file = "SuppFig S1 forest plot subgroup indication.pdf", width = 11, height = 16, family = "Times")

meta::forest(model0.indication,
             sortvar = pooled_studychar$yr,
             study.results = TRUE,
             subgroup = TRUE,
             print.subgroup.name = FALSE,
             print.byvar = F,
             prediction = F, 
             xlim = c(-2, 2),
             lab.e = "Pregabalin",
             rightlabs = c("MD","95% CI", "Weight"),
             leftlabs = c("Indication", "Total", "Mean", "SD", "Total", "Mean", "SD"),
             label.right = "   favours pregabalin",
             label.left = "favours placebo   ",
             pooled.totals = FALSE,
             smlab = "",
             text.random = "Mean difference", # "Overall effects"
             ff.random = "plain",
             print.tau2 = FALSE,
             col.by = "black",
             col.diamond = "black",
             col.diamond.lines = "black",
             col.predict = "blue",
             fs.hetstat = 7,
             print.I2.ci = TRUE,
             digits = 1,
             digits.sd = 1)

#dev.off()
```


## Supplemental Figure 2. Subgroup analysis 2: Forest plot of treatment effect of pregabalin by dose.

```{r dose sensitivity forest, fig.height = 16, fig.width = 11, echo = F}

split_studychar$dose <- relevel(factor(split_studychar$dose), ref = "75")

metacont(Nc, Mc, SDc, Ni, Mi, SDi,
         data = split_studychar,
         studlab = id_dose,
         comb.fixed = FALSE,
         comb.random = TRUE, 
         method.tau = "DL", 
         hakn = TRUE,
         prediction = TRUE,
         sm = "MD"
         ) -> model0_split

model0.dose <-update.meta(model0_split, 
                             byvar = dose, 
                             comb.random = TRUE, 
                             comb.fixed = FALSE)

#pdf(file = "SuppFig S2 forest plot subgroup dose.pdf", width = 11, height = 16, family = "Times")

meta::forest(model0.dose,
             studlab = str_c(split_studychar$authorlastname, " (", split_studychar$yr, ")"),
             sortvar = split_studychar$yr,
             study.results = TRUE,
             subgroup = TRUE,
             print.subgroup.name = FALSE,
             print.byvar = F,
             prediction = F, 
             xlim = c(-2, 2),
             lab.e = "Pregabalin",
             rightlabs = c("MD","95% CI", "Weight"),
             leftlabs = c("Dose (mg)", "Total", "Mean", "SD", "Total", "Mean", "SD"),
             label.right = "   favours pregabalin",
             label.left = "favours placebo   ",
             pooled.totals = FALSE,
             smlab = "",
             text.random = "Mean difference", # "Overall effects"
             ff.random = "plain",
             print.tau2 = FALSE,
             col.by = "black",
             col.diamond = "black",
             col.diamond.lines = "black",
             col.predict = "blue",
             fs.hetstat = 7,
             print.I2.ci = TRUE,
             digits = 1,
             digits.sd = 1)

# dev.off()
```

## Supplemental Figure S3. Network meta-analysis of pregabalin doses. 

```{r comparison function, include = F}

# In order to conduct network meta-analysis, we need to process the data to a different format as above. We need each row to be one single comparison (similar to the split dataset) but without splitting of the control group. The network datasets below are pre-processed for the netmeta function.

comparison <- function(studyid) {
  
  placebo <- painscores %>% filter(id == !!studyid & trt == "placebo") %>% 
    mutate(dose = as.character(trt))
  
  int <- painscores %>% 
    filter(id == !!studyid & trt != "placebo") %>%
    mutate(dose = as.character(trt)) %>% 
    mutate_cond(dose == "9999", dose = "flexible")
  
  if(nrow(int) == 1) {
    
    comp_one <- c(id = studyid,
                  M1 = placebo$mean, SD1 = placebo$sd, N1 = placebo$n, group1 = placebo$dose,
                  M2 = int$mean, SD2 = int$sd, N2 = int$n, group2 = int$dose)
    
    output <- comp_one
    
  } else if(nrow(int) == 2) {
    
    comp_one <- c(id = studyid, 
                  M1 = placebo$mean, SD1 = placebo$sd, N1 = placebo$n, group1 = placebo$dose,
                  M2 = int$mean[1], SD2 = int$sd[1], N2 = int$n[1], group2 = int$dose[1])
    
    comp_two <- c(id = studyid, 
                  M1 = placebo$mean, SD1 = placebo$sd, N1 = placebo$n, group1 = placebo$dose,
                  M2 = int$mean[2], SD2 = int$sd[2], N2 = int$n[2], group2 = int$dose[2])
    
    comp_three <- c(id = studyid,
                    M1 = int$mean[1], SD1 = int$sd[1], N1 = int$n[1], group1 = int$dose[1],
                    M2 = int$mean[2], SD2 = int$sd[2], N2 = int$n[2], group2 = int$dose[2])
    
    output <- rbind(comp_one, comp_two, comp_three)
    
  } else {
    
    comp_one <- c(id = studyid, 
                  M1 = placebo$mean, SD1 = placebo$sd, N1 = placebo$n, group1 = placebo$dose,
                  M2 = int$mean[1], SD2 = int$sd[1], N2 = int$n[1], group2 = int$dose[1])
    
    comp_two <- c(id = studyid, 
                  M1 = placebo$mean, SD1 = placebo$sd, N1 = placebo$n, group1 = placebo$dose,
                  M2 = int$mean[2], SD2 = int$sd[2], N2 = int$n[2], group2 = int$dose[2])
    
    comp_three <- c(id = studyid, 
                    M1 = placebo$mean, SD1 = placebo$sd, N1 = placebo$n, group1 = placebo$dose,
                    M2 = int$mean[3], SD2 = int$sd[3], N2 = int$n[3], group2 = int$dose[3])
    
    comp_four <- c(id = studyid,
                   M1 = int$mean[1], SD1 = int$sd[1], N1 = int$n[1], group1 = int$dose[1],
                   M2 = int$mean[2], SD2 = int$sd[2], N2 = int$n[2], group2 = int$dose[2])
    
    comp_five <- c(id = studyid,
                    M1 = int$mean[2], SD1 = int$sd[2], N1 = int$n[2], group1 = int$dose[2],
                    M2 = int$mean[3], SD2 = int$sd[3], N2 = int$n[3], group2 = int$dose[3])
    
    comp_six <- c(id = studyid,
                  M1 = int$mean[1], SD1 = int$sd[1], N1 = int$n[1], group1 = int$dose[1],
                  M2 = int$mean[3], SD2 = int$sd[3], N2 = int$n[3], group2 = int$dose[3])
    
    output <- rbind(comp_one, comp_two, comp_three, comp_four, comp_five, comp_six)
    
  }
  output
}

```

```{r network_studychar dataset, include = F}
list_studyid <- unique(painscores$id)

binded_comp <- rbind(comparison(1), comparison(2))

for(i in list_studyid[3:length(list_studyid)]) {
  binded_comp <- rbind(binded_comp, comparison(i))
}

painscores_network <- as.tibble(binded_comp) %>%
  mutate(id_dose_dose = str_c(id, "_", group1,"_", group2)) %>% 
  mutate_at(c("M1", "SD1", "N1", "M2", "SD2", "N2"), as.double) #creating a new column to identify each row

painscores_network

painscores_network %>% 
  mutate(id = as.double(id)) %>% 
  left_join(studychar, by = "id") -> network_studychar

```

```{r network meta analysis, include = F}

metacont(N2, M2, SD2, N1, M1, SD1,
         data = network_studychar,
         studlab = id_dose_dose,
         comb.fixed = FALSE,
         comb.random = TRUE, #random effects model
         method.tau = "DL",
         hakn = TRUE, #Hartung Knapp method,
         prediction = TRUE,
         sm = "MD" #Hedges's g standardised mean difference
         ) -> model0_network

model0_network %>% 
  as.data.frame() %>% 
  left_join(network_studychar, by = c("studlab" = "id_dose_dose")) %>% 
  select(id, TE, seTE, group1, group2) -> model0_network_studychar

netmeta <- netmeta(TE = TE,
                     seTE = seTE,
                     treat1 = group1,
                     treat2 = group2,
                     studlab = id,
                     data = model0_network_studychar,
                     sm = "MD",
                     comb.fixed = FALSE,
                     comb.random = TRUE,
                     reference.group = "placebo",
                     details.chkmultiarm = TRUE,
                     sep.trts = " vs ")

netmeta

decomp.design(netmeta)

```

```{r netmeta forest}

pdf(file = "SuppFig S3 Network meta-analysis.pdf", width = 8, height = 4, family = "Times")

plot(netmeta,
     pooled = "random",
     reference.group = "placebo",
     sortvar = "TE",
     drop.reference.group = TRUE,
     xlim = c(-2.0, 2.0),
     leftlabs = c("Dose (mg)"),
     rightcols = c("k", "prop.direct","TE", "ci"),
     rightlabs = c("Number of studies in pairwise comparison", "Direct Evidence Proportions", "MD","95% CI"),
     digits = 1,
     smlab = "Pregabalin treatment vs Placebo \n Network meta-analysis",
     label.left = "Favours control    ",
     label.right = "    Favours pregabalin")

dev.off()

```

## Supplement Figure S4. Sensitivity analysis 1: Forest plot of treatment effect of pregabalin by 5-year period, including unpublished trials.

```{r unpub sensitivity forest, fig.height = 15, fig.width = 11, echo = F}
# pdf(file = "SuppFig S4 forest plot unpub.pdf", width = 11, height = 15, family = "Times")

meta::forest(model1_unpub.author.unpub,
             sortvar = pooled_studychar_inc_unpub_forestyr$forest_yr,
             study.results = TRUE,
             subgroup = TRUE,
             print.subgroup.name = FALSE,
             print.byvar = F,
             prediction = F,
             xlim = c(-2, 2),
             lab.e = "Pregabalin",
             rightlabs = c("MD","95% CI", "Weight"),
             leftlabs = c("5-Year Period", "Total", "Mean", "SD", "Total", "Mean", "SD"),
             label.right = "   favours pregabalin",
             label.left = "favours placebo   ",
             pooled.totals = FALSE,
             smlab = "",
             text.random = "Mean difference", # "Overall effects"
             ff.random = "plain",
             fontsize = 10,
             print.tau2 = FALSE,
             col.by = "black",
             col.diamond = "black",
             col.diamond.lines = "black",
             col.predict = "blue",
             fs.hetstat = 7,
             print.I2.ci = TRUE,
             digits = 1,
             digits.sd = 1)

# dev.off()

```

## Supplement Table S3. Unpublished studies identifiers and access links.

## Supplement Figure S5. Sensitivity analysis 1: Unadjusted meta-regression of treatment effect on year, including unpublished trials.

```{r unpublished bubbleplot, echo = F}
model1_unpub %>%
  as.data.frame() %>% 
  left_join(pooled_studychar_inc_unpub_forestyr, by = c("studlab" = "id")) %>% 
  select(studlab, indication, forest_yr, TE, samplesize, published, w.random.x) %>% 
  ggplot(aes(forest_yr, TE)) +
  geom_point(aes(colour = published, size = samplesize)) +
  geom_smooth(aes(weight = w.random.x),method = "lm", se = FALSE) +
  ylab("Pregabalin treatment effect \n favours placebo                          favours pregabalin") +
  xlab("Publication year") +
  scale_colour_discrete(name = "Published", labels = c("No", "Yes")) +
  labs(size = "Sample size") +
  theme_classic() + 
  theme(text = element_text(size = 10, family = "Times")) -> plot_model1_unpub

plot_model1_unpub

```

```{r Supp Fig S5 bubble plot unpub, include = FALSE}
ggsave(plot = plot_model1_unpub,
       filename = "SuppFig S5 bubbleplot unpub.pdf",
       width = 6,
       height = 4, 
       dpi = 1000)
```

## Supplement Figure S6. Sensitivity analysis 2: Forest plot of treatment effect of pregabalin by 5-year period, including enriched enrolment studies.

```{r enriched sensitivity forest, fig.height = 14, fig.width = 11, echo = F}

metacont(Nc, Mc, SDc, Ni, Mi, SDi,
         data = pooled_studychar_inc_enriched ,
         studlab = 
           ifelse(enriched == FALSE, 
                  str_c(authorlastname, " (", yr, ")"),
                  str_c(authorlastname, " (", yr, ")*")),
         comb.fixed = FALSE,
         comb.random = TRUE, #random effects model
         method.tau = "DL",  
         hakn = TRUE, #Hartung Knapp method,
         prediction = TRUE,
         sm = "MD" #Hedges's g standardised mean difference
         ) -> model1_enriched.author

model1_enriched.author.year <- update.meta(model1_enriched.author,
                                  byvar = fiveyr_after2001,
                                  comb.random = TRUE,
                                  comb.fixed = FALSE)

# pdf(file = "SuppFig S6 forest plot enriched.pdf", width = 11, height = 14, family = "Times")

meta::forest(model1_enriched.author.year,
             sortvar = pooled_studychar_inc_enriched$yr,
             study.results = TRUE,
             subgroup = TRUE,
             print.subgroup.name = FALSE,
             print.byvar = F,
             prediction = F,
             xlim = c(-2, 2),
             lab.e = "Pregabalin",
             rightlabs = c("MD","95% CI", "Weight"),
             leftlabs = c("5-Year Period", "Total", "Mean", "SD", "Total", "Mean", "SD"),
             label.right = "   favours pregabalin",
             label.left = "favours placebo   ",
             pooled.totals = FALSE,
             smlab = "",
             text.random = "Mean difference", # "Overall effects"
             fontsize = 10,
             ff.random = "plain",
             print.tau2 = FALSE,
             col.by = "black",
             col.diamond = "black",
             col.diamond.lines = "black",
             col.predict = "blue",
             fs.hetstat = 7,
             print.I2.ci = TRUE,
             digits = 1,
             digits.sd = 1)

# dev.off()

```

## Supplement Figure S7. Sensitivity analysis 2: Unadjusted meta-regression of treatment effect on year, including enriched-enrolment trials.

```{r bubble plot enriched, echo = F, message = F}

model1_enriched %>%
  as.data.frame() %>% 
  left_join(pooled_studychar_inc_enriched, by = c("studlab" = "id")) %>% 
  select(studlab, indication, yr, TE, samplesize, enriched, w.random.x) %>% 
  ggplot(aes(yr, TE)) +
  geom_point(aes(colour = enriched, size = samplesize)) +
  geom_smooth(aes(weight = w.random.x), method = "lm", se = FALSE) +
  ylab("Pregabalin treatment effect \n favours placebo                      favours pregabalin") +
  xlab("Publication year") +
  scale_colour_discrete(name = "Enriched", labels = c("No", "Yes")) +
  labs(size = "Sample size") +
  theme_classic() + 
  theme(text = element_text(size = 10, family = "Times")) -> plot_model1_enriched

plot_model1_enriched

```

```{r Supp Fig bubble plot enriched, include = FALSE}
ggsave(plot = plot_model1_enriched,
       filename = "SuppFig S7 bubbleplot enriched.pdf",
       width = 6,
       height = 4, 
       dpi = 1000)
```

## Supplement Figure S8. Sensitivity analysis 3: Forest plot of treatment effect of pregabalin by year (in quartiles)

```{r forest plot subgroup by quartile, fig.height = 14, fig.width = 11, echo = F }

# pdf(file = "SuppFig S8 forest plot quartile.pdf", width = 11, height = 14, family = "Times")

meta::forest(model0_author.quartile,
             sortvar = pooled_studychar$yr,
             study.results = TRUE,
             subgroup = TRUE,
             print.subgroup.name = FALSE,
             print.byvar = F,
             prediction = F,
             xlim = c(-2, 2),
             lab.e = "Pregabalin",
             rightlabs = c("MD","95% CI", "Weight"),
             leftlabs = c("Quartile", "Total", "Mean", "SD", "Total", "Mean", "SD"),
             label.right = "   favours pregabalin",
             label.left = "favours placebo   ",
             pooled.totals = FALSE,
             smlab = "",
             text.random = "Mean difference", # "Overall effects"
             ff.random = "plain",
             fontsize = 10,
             print.tau2 = FALSE,
             col.by = "black",
             col.diamond = "black",
             col.diamond.lines = "black",
             col.predict = "blue",
             fs.hetstat = 7,
             print.I2.ci = TRUE,
             digits = 1,
             digits.sd = 1)

# dev.off()
```

## Supplement Table S4. Sensitivity analyses: Meta-regression results for treatment effect of pregabalin (points), per 5-year period (Sensitivity analyses 1 and 2)

```{r meta-regressions summary sensitivity, include = F}
aa1 <- formatbeta(model1_unpub.output$beta[2])
bb1 <- formatbeta(model1_unpub.output$ci.lb[2]) 
cc1 <- formatbeta(model1_unpub.output$ci.ub[2])

aa2 <- formatbeta(model1_unpub.adjusted.output$beta[2])
bb2 <- formatbeta(model1_unpub.adjusted.output$ci.lb[2])
cc2 <- formatbeta(model1_unpub.adjusted.output$ci.ub[2])

aa3 <- formatbeta(model1_enriched.output$beta[2])
bb3 <- formatbeta(model1_enriched.output$ci.lb[2]) 
cc3 <- formatbeta(model1_enriched.output$ci.ub[2])

aa4 <- formatbeta(model1_enriched.adjusted.output$beta[2])
bb4 <- formatbeta(model1_enriched.adjusted.output$ci.lb[2])
cc4 <- formatbeta(model1_enriched.adjusted.output$ci.ub[2])


```


|Model          |Pregabalin treatment effect size (points) per 5-year period|CI lower bound   |CI upper bound   |
|----------------------------------------------------|-----------------------|-----------------|-----------------|
|**Sensitivity 1: Unpublished**                      |                       |                 |                 |
|Unadjusted (effect of year alone)                   |`r aa1`                |`r bb1`          |`r cc1`          |
|Adjusted for indication, treatment duration (weeks) and study sample size        |`r aa2`                |`r bb2`          |`r cc2`          |
|**Sensitivity 2: Enriched enrolment studies**       |                       |                 |                 |
|Unadjusted (effect of year alone)                                   |`r aa3`                |`r bb3`          |`r cc3`          |
|Adjusted for indication, treatment duration (weeks) and study sample size        |`r aa4`                |`r bb4`          |`r cc4`          |


## Supplement Table S5. Association between study characteristics and year (Spearman's rank-order correlation)

```{r year vs sample size, include = F}

year_vs_sample <- cor.test(pooled_studychar$yr, pooled_studychar$samplesize, method = "spearman", exact = FALSE)

p1 <- formatbeta(year_vs_sample$estimate)
q1 <- format.pval(year_vs_sample$p.value, digits =2)
```

```{r year vs duration trt, include = F}
year_vs_duration <- cor.test(studychar$yr, studychar$duration_trt, method = "spearman", exact = FALSE)

p2 <- formatbeta(year_vs_duration$estimate)
q2 <- format.pval(year_vs_duration$p.value, digits =2)
```

```{r year vs dose, include = F}
year_vs_dose <- cor.test(split_studychar$yr, as.numeric(split_studychar$dose), method = "spearman", exact = FALSE)

p3 <- formatbeta(year_vs_dose$estimate)
q3 <- format.pval(year_vs_dose$p.value, digits =2)
```

|Year                          |Correlation coefficient* | p-value   |
|------------------------------|-----------------|-----------------|
|Sample size                   |`r p1`           |`r q1`           |
|Treatment duration (weeks)    |`r p2`           |`r q2`           |
|Dose                          |`r p3`           |`r q3`           |

*Speakman's rank-order correlation

## Supplement Table S6. Association between indication and year

```{r year vs indication, include = F}
year_vs_indication <- aov(yr ~ indication, data = studychar)

year_vs_indication %>% tidy() %>% kable(digits = 2)

```

```{r year vs indication fishers exact, echo = F}

tableby(fiveyr_after2001 ~ indication , cat.test = "fe", data = studychar, control = tableby.control(test = T)) -> year_vs_indication_table

kable(summary(year_vs_indication_table))

# write2word(year_vs_indication_table, "Indications over years table.doc", 
#            quiet = TRUE)
```

## Supplement Table S7. Cochrane risk of bias domains by 5-year period

```{r ROB over time table, echo = F}

ROB_long <- pooled_studychar %>% 
  filter(!is.na(Randomisation)) %>% 
  pivot_longer(c(`Randomisation`, `Allocation concealment`, `Blinding of participants and personnel`, `Blinding of outcome assessment`, `Incomplete outcome data`, `Selective reporting`, `Funding source`), 
               names_to = "domain",
               values_to = "risk") %>% 
  mutate(risk = factor(risk, levels = c("high", "unclear", "low"), ordered = TRUE)) %>% 
  mutate(risk_binary = fct_collapse(risk, 
                                  "High/unclear" = c("high", "unclear"),
                                  "Low" = c("low")
                                    ))

tableby(fiveyr_after2001 ~ risk_binary, cat.test = "fe", data = ROB_long, strata = domain, control = tableby.control(test = TRUE)) -> ROB_table

kable(summary(ROB_table))

# write2word(ROB_table, "ROB table.doc", 
#            title = "ROB table",
#            quiet = TRUE)
```

```{r manual p values, eval = F}

# p values in tableby have disappeared, see manual p values below

strata = c("Randomisation", "Allocation concealment", "Blinding of participants and personnel", 
           "Blinding of outcome assessment", "Incomplete outcome data", "Selective reporting", "Funding source")
p_values = vector(mode = "list", length = length(strata))
i = 1
while (i < length(strata)+1){
  df = ROB_long %>% filter(domain == strata[i])
  p_values[i] = str_c(strata[i]," : ", fisher.test(table(df$fiveyr_after2001, df$risk_binary))$p)
  i = i+1
}
p_values

```


## Supplement Figure S9. Cochrane risk of bias (low vs high/unclear risk) by domain and 5-year period.

```{r ROB over time figure, echo = FALSE, fig.width= 12, fig.height= 8}

ROB_long %>% 
  group_by(fiveyr_after2001, domain) %>% 
  count(risk_binary) %>% 
  ggplot(aes(fiveyr_after2001, n)) +
  geom_col(aes(fill = risk_binary), position = "fill") +
  facet_wrap(~domain) +
  theme(axis.text.x = element_text(angle = 45, hjust = 1),
        text = element_text(size = 10, family = "Times"),
        legend.position = "right") +
  labs(fill = "Risk",
       y = "Proportion of studies",
       x = "Publication year") +
  scale_fill_manual(values = c("#F8766D", "#619CFF","#00BA38")) -> ROBbyfiveyr

ROBbyfiveyr

```

```{r Supp Fig S6 ROB by 5 year period, include = FALSE}
ggsave(plot = ROBbyfiveyr,
       filename = "SuppFig S9 ROB by 5 year period.pdf",
       width = 11,
       height = 9, 
       dpi = 1000)
```

## Supplemental Figure S10 A-E. Subgroup analyses 3-7: Risk of bias domains (treatment effect in studies of high/unclear risk vs. low risk of bias).

```{r subgroup analysis randomisation, fig.width= 12, fig.height= 8}

riskbin <- function(x) {
  fct_collapse(x, "High/unclear" = c("high", "unclear"),
               "Low" = c("low"), ordered = TRUE)
}

riskorder <- function(x) {
  factor(x, c("High/unclear", "Low"))
}

pooled_studychar %>% 
  filter(!is.na(Randomisation)) %>% 
  mutate_at(c("Randomisation", "Allocation concealment", "Blinding of participants and personnel", 
           "Blinding of outcome assessment", "Incomplete outcome data", "Selective reporting", "Funding source"),
            riskbin) %>% 
  mutate_at(c("Randomisation", "Allocation concealment", "Blinding of participants and personnel", 
           "Blinding of outcome assessment", "Incomplete outcome data", "Selective reporting", "Funding source"),
            riskorder)-> pooled_studychar_riskbinary

metacont(Nc, Mc, SDc, Ni, Mi, SDi, 
         data = pooled_studychar_riskbinary,
         studlab = id,
         comb.fixed = FALSE,
         comb.random = TRUE, #random effects model
         method.tau = "DL",  
         hakn = TRUE, #Hartung Knapp method,
         prediction = TRUE,
         sm = "MD" #Hedges's g standardised mean difference
         ) -> model_riskbinary

model.randomisation <-update.meta(model_riskbinary, 
                             subset= !is.na(Randomisation),
                             subgroup = Randomisation,
                             comb.random = TRUE)

# pdf(file = "SuppFig S10A. subgroup - ROB randomisation.pdf", width = 8, height = 4, family = "Times")

meta::forest(model.randomisation,
             leftlabs = ("Risk of bias: Randomisation"),
             study.results = F,
             subgroup = T,
             print.subgroup.name = FALSE,
             pooled.totals = F,
             prediction = F, 
             xlim = c(-2, 2),
             rightlabs = c("MD","95% CI"),
             label.right = "         favours pregabalin",
             label.left = "favours placebo         ",
             smlab = "",
             fontsize = 9,
             fs.hetstat = 7,
             digits = 1,
             digits.sd = 1, 
             colgap.forest.left = unit(2.5, "cm"))

# dev.off()
```

```{r subgroup analysis allocation, fig.width= 12, fig.height= 8}

model.allocation <-update.meta(model_riskbinary, 
                             subset= !is.na(Randomisation),
                             subgroup = `Allocation concealment`,
                             comb.random = TRUE)

# pdf(file = "SuppFig S10B. subgroup - ROB allocation.pdf", width = 8, height = 4, family = "Times")

meta::forest(model.allocation,
             leftlabs = ("Risk of bias: \n Allocation concealment"),
             study.results = F,
             subgroup = T,
             print.subgroup.name = FALSE,
             pooled.totals = F,
             prediction = F, 
             xlim = c(-2, 2),
             rightlabs = c("MD","95% CI"),
             label.right = "         favours pregabalin",
             label.left = "favours placebo         ",
             smlab = "",
             fontsize = 9,
             fs.hetstat = 7,
             digits = 1,
             digits.sd = 1,
             colgap.forest.left = unit(2, "cm")) 

# dev.off()

```

```{r subgroup analysis blinding outcome, fig.width= 12, fig.height= 8}

model.blindoutcome <-update.meta(model_riskbinary, 
                             subset= !is.na(Randomisation),
                             subgroup = `Blinding of outcome assessment`,
                             comb.random = TRUE)

# pdf(file = "SuppFig S10C. subgroup - ROB blind outcome.pdf", width = 8, height = 4, family = "Times")

meta::forest(model.blindoutcome,
             leftlabs = ("Risk of bias: \n Blinding of outcome assessment"),
             study.results = F,
             subgroup = T,
             print.subgroup.name = FALSE,
             pooled.totals = F,
             prediction = F, 
             xlim = c(-2, 2),
             rightlabs = c("MD","95% CI"),
             label.right = "         favours pregabalin",
             label.left = "favours placebo         ",
             smlab = "",
             fontsize = 9,
             fs.hetstat = 7,
             digits = 1,
             digits.sd = 1,
             colgap.forest.left = unit(2, "cm")) 

# dev.off()

```

```{r subgroup analysis blinding participant, fig.width= 12, fig.height= 8}

model.blindparti <-update.meta(model_riskbinary, 
                             subset= !is.na(Randomisation),
                             subgroup = `Blinding of participants and personnel`,
                             comb.random = TRUE)

# pdf(file = "SuppFig S10D. subgroup - ROB blind participant.pdf", width = 8, height = 4, family = "Times")

meta::forest(model.blindparti,
             leftlabs = ("Risk of bias: \n Blinding of participants and personnel"),
             study.results = F,
             subgroup = T,
             print.subgroup.name = FALSE,
             pooled.totals = F,
             prediction = F, 
             xlim = c(-2, 2),
             rightlabs = c("MD","95% CI"),
             label.right = "         favours pregabalin",
             label.left = "favours placebo         ",
             smlab = "",
             fontsize = 9,
             fs.hetstat = 7,
             digits = 1,
             digits.sd = 1,
             colgap.forest.left = unit(2, "cm"))

# dev.off()

```

```{r subgroup analysis incomplete outcome, fig.width= 12, fig.height= 8} 

model.incomplete <-update.meta(model_riskbinary, 
                             subset= !is.na(Randomisation),
                             subgroup = `Incomplete outcome data`,
                             comb.random = TRUE)

# pdf(file = "SuppFig S10E. subgroup - ROB incomplete outcome.pdf", width = 8, height = 4, family = "Times")

meta::forest(model.incomplete,
             leftlabs = ("Risk of bias: \n Incomplete outcome data"),
             study.results = F,
             subgroup = T,
             print.subgroup.name = FALSE,
             pooled.totals = F,
             prediction = F, 
             xlim = c(-2, 2),
             rightlabs = c("MD","95% CI"),
             label.right = "         favours pregabalin",
             label.left = "favours placebo         ",
             smlab = "",
             fontsize = 9,
             fs.hetstat = 7,
             digits = 1,
             digits.sd = 1,
             colgap.forest.left = unit(2, "cm"))

# dev.off()

```
